# Supplementary material for: KEAP1 Cancer Mutants: A Large-Scale Molecular Dynamics Study of Protein Stability
Source: Int J Mol Sci. 2021 May 20;22(10):5408. doi: 10.3390/ijms22105408 (PMC8161161; doi:10.3390/ijms22105408)
Supplement: Supplementary file 1 [file ijms-22-05408-s001.zip]

Archive with 1 entries (1 files):
- ijms-1175351-supplementary.pdf
